# Supplementary material for: Identification and localisation of the NB-LRR gene family within the potato genome
Source: BMC Genomics. 2012 Feb 15;13:75. doi: 10.1186/1471-2164-13-75 (PMC3297505; doi:10.1186/1471-2164-13-75)
Supplement: Additional file 1 — Gene bank (NCBI) accession numbers for proteins used in the positive and negative training sets. 'Positive' NB-LRR and 'negative' non-NB-LRR sequence training sets were used with the MEME Suite psp-gen script (version 4.4.0) [56] to identify discriminative motifs from the positive set. [file 1471-2164-13-75-S1.XLSX]

## Sheet: training sets
Accession	Description	Type
	Negative training set
CAA73187.1	Cf‐4A {Solanum lycopersicum}	LRR
AAA65235.1	Cf‐9 {Solanum lycopersicum}	LRR
AAX19019.1	Cf‐2 {Solanum pimpinellifolium}	LRR
AAC78591.1	Cf‐5 {Solanum lycopersicum}	LRR
CAL69642.1	RanGAP2 {Solanum tuberosum}	LRR
AAK58682.1	Ve1 {Solanum lycopersicum}	LRR
Q8L899.1	SR160 {Solanum peruvianum}	LRR
ABQ51814.1	RAN GTPase‐activating protein 1	LRR
ABG74351.1	Ethylene‐inducing xylanase {Solanum lycopersicum}	LRR
AAU90337.1	Putative receptor kinase‐like protein {Solanum demissum}	LRR
AAT39281.2	Integrase core domain containing protein {Solanum demissum}	NB‐ARC
AAT39966.1	Putative isopenicillin N epimerase {Solanum demissum}	NB‐ARC
BAE06227.1	Heat shock protein {Solanum lycopersicum}	CC; ATPase
AAG39059.1	NBS‐kinase protein Z2 {Solanum tuberosum}	NB‐ARC
AAF74980.1	Cystathionine beta‐lyase {Solanum tuberosum}	Other
AAY97864.1	Xyloglucan‐specific fungal endoglucanase inhibitor protein precursor {Solanum lycopersicum}	Other
	Positive training set
AF121435.1	A5 {Capsicum annuum}	NB-ARC
AAF09256	BS2 {Capsicum chacoense}	NB‐LRR
AAR21295	Bs4 {Solanum lycopersicum}	TIR‐NB‐LRR
CAB55838	Gpa2 {Solanum tuberosum subsp. andigenum}	NB‐LRR
AAP44390	Gro1‐4 {Solanum tuberosum}	TIR‐NB‐LRR
CAD29728	Hero {Solanum lycopersicum}	NB‐LRR
AAD27815	I2 {Solanum lycopersicum}	CC‐NB‐LRR
AAC67238	Mi1.2 {Solanum lycopersicum}	CC‐NB‐LRR
ABO21407	N {Nicotiana tabacum}	TIR‐NB‐LRR
CAA08797	NL25 {Solanum tuberosum}	TIR‐NB‐LRR
CAA08798	NL27 {Solanum tuberosum}	TIR‐NB‐LRR
ABC26878	NRC1 {Solanum lycopersicum}	CC‐NB‐LRR
ABY61745	PSH‐RGH6 {Solanum tuberosum}	NB‐LRR
AAL39063	R1 {Solanum demissum}	NB‐LRR
ACU65456	R2 {Solanum demissum}	CC‐NB‐LRR
AAW48299	R3a {Solanum demissum}	CC‐NB‐LRR
ACY74346	RGA2 {Capsicum annuum}	NB‐LRR
AY336128	RGA2 {Solanum bulbocastanum}	NB-LRR
NP_199338.1	RPS4 {Arabidopsis thaliana}	TIR‐NB‐LRR
ACI16480	Rpi‐bt1 {Solanum bulbocastanum}	NB‐LRR
AAZ95005	Rpi‐blb2 {Solanum bulbocastanum}	CC‐NB‐LRR
ACU65457.1	Rpi‐blb3 {Solanum bulbocastanum}	CC‐NB‐LRR
ACJ66596	Rpi‐vnt1.3 {Solanum venturii}	CC‐NB‐LRR
CAB50786	Rx {Solanum tuberosum}	NB‐LRR
AAG31013	TVR‐A {Solanum lycopersicum}	CC‐NB‐LRR
ABM05492	Tm‐2 {Solanum tuberosum}	NB‐LRR
CAC82811	Y‐1 {Solanum tuberosum subsp. andigenum}	TIR‐NB‐LRR
AAM94164.1	Go35 NBS‐LRR {Aegilops tauschii}	NB‐LRR
AAF36987.1	Viral resistance protein {Arabidopsis thaliana}	NB‐LRR
AAQ01784.1	Resistance protein LR10 {Triticum aestivum}	NB‐LRR
ACZ65507.1	MLA1 {Hordeum chilense}	NB‐LRR
AAQ55541.1	MLA10 {Hordeum vulgare}	CC‐NB‐LRR
AAO43441.1	MLA12 {Hordeum vulgare subsp. vulgare}	CC‐NB‐LRR
CAC29242.1	MLA6 protein {Hordeum vulgare subsp. vulgare}	CC‐NB‐LRR
ABC94599.1	NBS‐LRR type R protein, Nbs4‐Pi {Oryza sativa Indica Group}	NB‐LRR
ABI64281.1	CC‐NBS‐LRR Pi36 {Oryza sativa Indica Group}	CC‐NB‐LRR
BAA76282.2	Pib {Oryza sativa Japonica Group}	NB‐LRR
AAT08955.1	CC‐NBS‐LRR {Helianthus annuus}	CC‐NB‐LRR
AAQ96158.1	Powdery mildew resistance protein PM3b {Triticum aestivum}	CC‐NB‐LRR
AAD47197.1	Rust resistance protein {Zea mays}	NB‐LRR
NP_187360.1	RPM1 (RESISTANCE TO P. SYRINGAE PV MACULICOLA 1){Arabidopsis thaliana}	NB‐LRR
NP_190237.1	RPP13 (RECOGNITION OF PERONOSPORA PARASITICA 13) {Arabidopsis thaliana}	NB‐LRR
NP_199160.1	RPP8 (RECOGNITION OF PERONOSPORA PARASITICA 8) {Arabidopsis thaliana}	CC‐NB‐LRR
AAX89382.1	NB‐LRR type disease resistance protein Rps1‐k‐1 {Glycine max}	NB‐LRR
AAX89383.1	NB‐LRR type disease resistance protein Rps1‐k‐2 {Glycine max}	NB‐LRR
NP_194339.1	RPS2 (RESISTANT TO P. SYRINGAE 2){Arabidopsis thaliana}	NB‐LRR
NP_172686.1	RPS5 (RESISTANT TO P. SYRINGAE 5) {Arabidopsis thaliana}	NB‐LRR
AAB47618.1	Rust resistance protein M {Linum usitatissimum}	TIR‐NB‐LRR
AAK28805.1	Resistance‐like protein P2‐A {Linum usitatissimum}	TIR‐NB‐LRR
NP_190034.2	RPP1 (recognition of peronospora parasitica 1) {Arabidopsis thaliana}	TIR‐NB‐LRR
NP_199338.1	RPS4 (RESISTANT TO P. SYRINGAE 4) {Arabidopsis thaliana}	TIR‐NB‐LRR
AAN86124.1	TIR‐NBS‐LRR {Arabidopsis thaliana}	TIR‐NB‐LRR
NP_001078715	RRS1 (RESISTANT TO RALSTONIA SOLANACEARUM 1){Arabidopsis thaliana}	TIR‐NB‐LRR
