# Supplementary material for: Identification and localisation of the NB-LRR gene family within the potato genome
Source: BMC Genomics. 2012 Feb 15;13:75. doi: 10.1186/1471-2164-13-75 (PMC3297505; doi:10.1186/1471-2164-13-75)
Supplement: Additional file 3 — List of identified DM NB-LRR genes. Identified NB-LRR genes are listed, together with information on their PGSC identity, coding DNA strand, annotation, number of identified open reading frames (ORFs), the predicted pseudomolecule (LG), start of original DMG on LG, end of original DMG on LG, repeat density, gene density, and motif complement of the annotated sequence DMG+. [file 1471-2164-13-75-S3.XLSX]

## Sheet: reannotated DM NB-LRR
DMG	Strand	Annotation		# of ORF	LG	start on LG	end on LG	Repeat density	Gene density	motif complement annotated DMG+ sequence
PGSC0003DMG400019970	-	NB-LRR	Full	2	chr01	130184	132354	0.000632	0.000128	13-16-10-3-12-2-8-7-9-11-11
PGSC0003DMG400022785	-	NB-LRR	potentially full	3	chr01	134206	137721	0.000644	0.000128	17-16-1-4-5-10-1-6-4-5-10-3-12-2-8-7-9-11-11
PGSC0003DMG401022784	-	NB-LRR	Full	2	chr01	149107	150804	0.000632	0.00014	13-16-5-10-3-12-2-8-7-9-11
PGSC0003DMG400016372	-	CC-NB-LRR	Full	1	chr01	3092745	3097007	0.00104	9.6e-05	1-6-4-5-10-3-12-2-8-7-9-11
PGSC0003DMG400022699	+	TIR-NB-LRR	potentially full	3	chr01	4866782	4872543	-	-	18-15-13-1-7-4-5-10-3-12-8-7-11-11-11-9-11-11-9-9-11-11-9-11-11-11-11
PGSC0003DMG400020872	-	NB-LRR	potentially full	5	chr01	10830292	10832740	0.000936	2.8e-05	18-17-16-1-6-4-5-10-3-12-2-8-7-9-9-11
PGSC0003DMG402020874	-	NB-LRR	Full	2	chr01	10855432	10857495	0.000928	3.6e-05	17-16-1-6-4-5-10-3-12-2-8-7-9-11-1-9-11-11
PGSC0003DMG400024055	+	TIR-NB-LRR	potentially full	3	chr01	21772506	21779220	-	-	18-15-13-1-4-5-10-3-12-7-11-11-11-11-11-11-9-11-11-9-11
PGSC0003DMG400016808	-	TIR-NB-LRR	potentially full	5	chr01	33926896	33934703	-	-	18-15-13-1-4-5-10-3-12-8-7-9-11-11-11-11-11-9-11-9-11-11-9-11-11-9-11-4
PGSC0003DMG400013165	-	CC-NBARC	partial	1	chr01	36611984	36613542	0.000844	4e-05	1-6-4-5-10-3-12-2-7
PGSC0003DMG402006288	-	NB-LRR	Full	1	chr01	66438287	66444574	0.000844	6.4e-05	16-18-6-17-16-1-6-4-5-10-3-12-2-8-7-9-11-9-11
PGSC0003DMG400006296	-	NB-LRR	Full	1	chr01	66709642	66713195	0.000724	7.2e-05	6-4-5-10-3-12-2-8-7-11-11-11
PGSC0003DMG400006769	+	NB-LRR	Full	1	chr01	70929719	70937115	0.000596	5.2e-05	17-16-1-6-4-5-10-3-12-2-8-7-9-9-11-11-19-11-11-19-11-11-11-11-11-11
PGSC0003DMG400006785	+	CC-NB-LRR	Full	1	chr01	71438414	71445589	0.000748	6e-05	17-16-1-6-4-5-10-3-12-2-8-7-8-9-9-11-11-19-11-11-11-11-9-11-11-11-11-11
PGSC0003DMG400006800	+	NB-LRR	Full	2	chr01	71965520	71968968	0.0007	7.2e-05	16-1-6-16-4-5-10-3-12-2-8-7-9-11-4-11-11
PGSC0003DMG400025259	-	CC-NB-LRR	Full	1	chr01	72572920	72577107	-	-	17-16-1-6-11-4-5-10-3-12-2-8-7-9-9-9-11-11-11-11
PGSC0003DMG400006316	+	NB-LRR	Full	2	chr01	73502344	73506089	-	-	17-16-1-6-11-4-5-10-3-12-2-8-7-9-9-9-11-11
PGSC0003DMG401026043	-	NB-LRR	Full	2	chr01	75809903	75815127	0.000692	0.000104	17-16-1-6-4-5-10-3-12-2-8-7-9-9-11-9
PGSC0003DMG404026043	-	NB-LRR	Full	2	chr01	75801511	75806720	0.0007	0.000104	17-16-1-6-4-5-10-3-12-2-8-7-9-9-11-9
PGSC0003DMG400002799	+	TIR-NB-LRR	potentially full	3	chr01	84271136	84275731	0.000488	0.000108	15-13-1-4-5-10-3-12-16-7-11-11-11-11-9-11-9-11-11-11
PGSC0003DMG402018257	-	TIR-NBARC	partial	2	chr01	84762394	84768226	-	-	18-15-13-1-4-5-10-3-12-8-7
PGSC0003DMG400018256	-	TIR-NB-LRR	potentially full	3	chr01	84747176	84751757	-	-	18-15-13-1-4-5-10-3-12-7-11-11-11-11-9-11-11
PGSC0003DMG400018216	+	TIR-NB-LRR	potentially full	4	chr01	84735088	84740099	-	-	18-15-13-1-4-5-10-3-12-7-9-11-11-11-11-9-11-11
PGSC0003DMG400018213	+	TIR-NB-LRR	potentially full	4	chr01	84717105	84717735	-	-	18-15-13-1-4-5-10-3-12-7-11-11-11-9-11-11-12
PGSC0003DMG400013098	-	TIR-NB-LRR	potentially full	4	chr01	85652913	85659014	-	-	18-15-13-1-4-5-10-3-12-16-7-11-11-11-19-9-11-11-11
PGSC0003DMG400020722	+	TIR-NB-LRR	potentially full	3	chr01	85723432	85730324	-	-	18-15-13-1-4-5-10-3-12-8-7-11-11-11-11-9-9-11-1
PGSC0003DMG401020721	+	TIR-NB-LRR	potentially full	3	chr01	85735478	85740230	-	-	18-15-13-1-4-5-10-3-12-7-11-11-11-11-9-9-11-11-19
PGSC0003DMG400003104	+	NB-LRR	Full	1	chr01	89016681	89021042	-	-	17-16-1-6-4-5-10-3-12-2-8-7-11-9-11-11-11-11-11-11-11-11-11-11-11-11-11-11-11
PGSC0003DMG400019900	-	NB-LRR	Full	2	chr02	25657842	25662781	-	-	17-16-1-6-4-5-10-3-12-2-8-7-9-9-11-9-19-11-11-11-11-11-11-11-11
PGSC0003DMG400013091	-	NB-LRR	Full	1	chr02	29474555	29477587	-	-	1-6-4-5-10-3-12-2-8-7-11-11-11
PGSC0003DMG400013095	+	TIR-NBARC	partial	1	chr02	29478750	29481685	-	-	18-15-13-7-1-4-5-10-3-7
PGSC0003DMG400013094	+	TIR-NB-LRR	potentially full	5	chr02	29482424	29486026	-	-	18-15-13-7-1-4-5-10-3-7-11-2-11-11-11-9-9-11-11
PGSC0003DMG400013090	-	TIR-NB-LRR	Full	2	chr02	29503571	29506815	-	-	18-15-13-1-4-5-10-3-12-7-11-11-11-11-9-11-11
PGSC0003DMG400012918	+	NB-LRR	Full	1	chr02	30912246	30917287	0.0009	6e-05	17-16-1-6-4-5-10-3-12-2-8-7-9-9-11-9-11-11-11-11-11-11-11-11-11-11-11-9-11-11
PGSC0003DMG400011809	-	CC-NB-LRR	potentially full	5	chr02	37825770	37828066	0.000796	2.4e-05	1-6-4-8-7-9-9-9-9
PGSC0003DMG400021469	-	CC-NB-LRR	Full	1	chr02	38411915	38415347	0.000908	3.6e-05	17-1-6-4-5-10-3-12-2-8-7-11-9-11-9-11-11-11-11-11
PGSC0003DMG400021477	-	NB-LRR	potentially full	5	chr02	38987572	38992738	0.000748	6.8e-05	1-6-4-3-12-2-7-19-4-11-11-11-11-11-11-11
PGSC0003DMG400012650	+	NB-LRR	partial	2	chr02	39759812	39762574	-	-	7-1-4-5-10-3-7-10-11-11-11-9-7-11-9-11-11
PGSC0003DMG400021098	+	NB-LRR	Full	1	chr02	50028552	50031615	0.00056	8.4e-05	17-16-14-1-6-4-5-10-3-2-8-7-9-9-9-11-11
PGSC0003DMG400021169	-	NB-LRR	Full	2	chr02	50003166	50005553	0.000596	9.6e-05	1-4-5-10-3-12-2-8-7-9-9-11
PGSC0003DMG400008306	-	NB-LRR	Full	1	chr02	51347939	51350791	-	-	17-16-1-6-4-5-10-3-12-2-8-7-9-11-11
PGSC0003DMG400008292	+	CC-NB-LRR	Full	2	chr02	51404444	51409615	0.000664	0.000128	7-9-17-4-1-6-4-5-10-3-12-2-8-7-11-9-11-11-11
PGSC0003DMG400013627	+	TIR-NB-LRR	potentially full	4	chr02	59057887	59063927	-	-	18-15-13-1-4-5-10-3-12-7-11-11-11-11-9-11-11-9-11-11-9-11
PGSC0003DMG400003527	+	CC-NB-LRR	Full	1	chr02	60124820	60128589	0.000592	9.6e-05	17-16-1-6-4-5-10-3-12-2-8-7-9-11-11-11-9-19-11
PGSC0003DMG400005052	+	NB-LRR	Full	1	chr03	4989977	4999605	0.000824	8.8e-05	17-16-1-6-4-5-10-3-12-2-8-7-5-9-9-11-9-19-9-11-11-9-11-11-11-11-11
PGSC0003DMG400005046	+	CC-NB-LRR	Full	1	chr03	4800747	4805508	0.000864	0.000116	16-1-6-4-5-10-3-12-2-8-7-9-9-11-9-11-19-11-11-11-11-11-9-11-11-11-11-11-11-11-11-11-11-11-9
PGSC0003DMG400043400	-	CC-NB-LRR	Full	1	chr03	14319215	14323021	0.000912	5.2e-05	17-1-6-4-5-10-3-12-2-7-11-9-9-11-9-11-11-11-11-11-11-11-11-11-11
PGSC0003DMG400024337	+	NB-LRR	Full	1	chr03	12039555	12042392	0.000892	3.6e-05	11-17-16-1-6-4-5-10-3-12-2-8-7-9-11
PGSC0003DMG400002820	+	CC-NB-LRR	potentially full	5	chr04	174147	180296	0.000644	0.00014	1-6-4-5-10-3-12-2-7-18-9-19-11-11-11-11-11-11-11-11-3-11-11-11-11-11-19-11-11-11-11-11
PGSC0003DMG400005577	-	CC-NB-LRR	potentially full	4	chr04	31513	35158	-	-	17-16-1-6-4-5-10-3-12-2-8-7-9
PGSC0003DMG400015872	+	NB-LRR	potentially full	3	chr04	581729	588356	-	-	17-16-1-6-4-5-10-3-12-2-8-8-9-14-11
PGSC0003DMG401015877	+	NB-LRR	Full	2	chr04	737017	740020	-	-	16-1-6-4-5-10-3-12-2-8-7-9-11-11-11
PGSC0003DMG403015877	+	NB-LRR	potentially full	4	chr04	745903	747593	-	-	16-1-4-5-10-3-12-2-8-7-9-11-11-11-11
PGSC0003DMG400006003	-	TIR-NB-LRR	potentially full	4	chr04	1356608	1361299	0.000572	0.0001	18-15-13-1-4-5-10-3-12-7-9-9-11-11-11-11-9-11-11-9-11-9-11-1
PGSC0003DMG400005970	+	NB-LRR	Full	2	chr04	1169372	1173508	0.000644	8.8e-05	17-16-1-6-4-5-10-3-12-2-8-7-9-11-9-7-11
PGSC0003DMG400029462	+	NB-LRR	Full	1	chr04	2424941	2429131	0.000844	8e-05	11-17-11-17-16-1-6-4-5-10-3-12-2-8-7-9-11-11
PGSC0003DMG400029460	+	TIR-NB-LRR	potentially full	3	chr04	2404350	2407739	0.000892	8e-05	17-17-16-1-6-3-12-2-8-7-9-11-4-11
PGSC0003DMG400029457	+	NB-LRR	Full	1	chr04	2338407	2343895	0.000952	6e-05	11-17-16-1-6-4-5-10-3-12-2-8-7-9-11-11
PGSC0003DMG400029506	+	NB-LRR	Full	2	chr04	2295335	2299033	0.001	6.8e-05	11-17-16-1-6-4-5-10-3-12-2-8-7-11-11
PGSC0003DMG400029505	-	NB-LRR	Full	2	chr04	2255038	2261434	0.00098	7.6e-05	17-16-1-6-4-5-10-3-12-2-8-7-20-11-11
PGSC0003DMG400029453	+	NB-LRR	Full	1	chr04	2241588	2246593	0.000976	7.2e-05	11-17-9-17-16-1-6-4-5-10-3-12-2-8-7-9-11-11-11-16
PGSC0003DMG400029504	-	NB-LRR	Full	1	chr04	2203073	2207783	0.000868	0.000116	11-17-17-16-1-6-4-5-10-3-12-2-8-7-9-11-11
PGSC0003DMG400006531	-	CC-NB-LRR	Full	1	chr04	3004123	3006675	0.000848	6e-05	17-16-17-1-6-4-5-10-3-12-2-8-7-11-7-9-9-11-11-11
PGSC0003DMG400006533	-	NB-LRR	Full	1	chr04	3013752	3016274	0.000848	5.6e-05	17-16-17-1-6-4-5-10-3-12-2-8-7-6-11-20-11-11
PGSC0003DMG400011529	+	CC-NB-LRR	potentially full	3	chr04	3748088	3750618	0.000652	0.000132	17-16-17-1-6-4-5-10-3-12-2-8-7-11-11-11
PGSC0003DMG400011528	+	NB-LRR	Full	1	chr04	3767201	3769756	0.000692	0.000144	17-16-17-1-6-4-5-10-3-12-2-8-7-9-7-9-11-4-11
PGSC0003DMG400011527	+	CC-NB-LRR	Full	1	chr04	3772969	3775551	0.000692	0.000148	17-16-1-6-4-5-10-3-12-2-8-7-11-9-9-11-11-11
PGSC0003DMG401011526	+	CC-NB-LRR	Full	2	chr04	3778052	3778675	0.0007	0.000148	17-16-1-6-4-5-10-3-12-2-8-7-11-11-9-11-11-11
PGSC0003DMG400011525	+	CC-NB-LRR	Full	1	chr04	3782928	3785447	0.000704	0.000152	17-16-17-1-6-4-5-10-3-12-2-8-7-11-11-9-11-11-11
PGSC0003DMG400011524	+	NBARC	partial	1	chr04	3788511	3789476	0.000688	0.000152	4-5-10-3-12-2-8-7
PGSC0003DMG400011523	+	NB-LRR	potentially full	3	chr04	3796139	3799327	0.000688	0.000152	17-16-17-1-6-4-5-10-3-12-2-8-7-11-11-11
PGSC0003DMG401011522	+	NB-LRR	Full	1	chr04	3801879	3804530	0.0007	0.000152	17-16-17-1-6-4-5-10-3-12-2-8-7-9-11-11-11
PGSC0003DMG400011521	+	CC-NB-LRR	potentially full	3	chr04	3809866	3815618	0.000724	0.000148	17-16-1-6-4-5-10-3-12-2-8-7-19-9-11-11-11
PGSC0003DMG400011520	+	CC-NB-LRR	Full	1	chr04	3822641	3825175	0.00072	0.000148	17-16-1-6-4-5-10-3-12-2-8-7-9-11-11-11-11-11
PGSC0003DMG400011517	+	CC-NB-LRR	Full	1	chr04	3849429	3852300	0.00066	0.000156	17-16-17-1-6-4-5-10-3-12-2-8-7-9-9-11-11-11
PGSC0003DMG400032584	+	NB-LRR	potentially full	4	chr04	3860308	3863248	0.000676	0.000152	17-16-17-1-6-4-5-10-3-12-2-8-7-19-9-11-11-11
PGSC0003DMG400032582	+	NB-LRR	Full	2	chr04	3873055	3875743	0.0007	0.000152	17-16-17-6-4-5-10-3-12-2-8-7-11-11-11-11-11
PGSC0003DMG400032581	+	double NB-ARC	partial	2	chr04	3876081	3877468	0.000704	0.000148	10-3-12-2-5-10-3-12-2-8
PGSC0003DMG400032578	+	NB-LRR	potentially full	3	chr04	3892521	3893761	0.000704	0.000148	17-16-1-6-4-5-10-3-12-2-8-7-11-11-11-11-11
PGSC0003DMG402032547	+	CC-NB-LRR	potentially full	3	chr04	3896733	3899552	0.00068	0.000144	17-16-1-6-4-5-10-3-12-2-8-7-11-11-19-11-11-11-11
PGSC0003DMG400032576	-	CC-NB-LRR	Full	1	chr04	3970906	3973682	0.000672	0.00012	17-16-20-7-1-6-4-5-10-3-12-2-8-7-11-9-11-11-11
PGSC0003DMG400032572	-	NB-LRR	Full	2	chr04	4007429	4010219	0.000712	9.6e-05	17-16-17-1-6-4-5-10-3-12-2-8-7-9-11-11-9-11-11-11-11
PGSC0003DMG400016029	-	NB-LRR	Full	2	chr04	6053678	6054112	0.0007	0.000132	16-1-6-4-5-10-3-12-2-8-7-9-11-11
PGSC0003DMG400023656	+	NB-LRR	Full	2	chr04	6158517	6159509	0.000632	0.0001	1-6-4-5-10-3-12-2-8-7-11-11-11-11-11
PGSC0003DMG400023645	+	CC-NB-LRR	Full	1	chr04	6166226	6168808	0.000656	0.0001	10-16-1-6-4-5-10-3-12-2-8-7-12-11-11-9-11-11-11
PGSC0003DMG400019732	+	CC-NB-LRR	Full	2	chr04	8776382	8780278	0.000852	6.8e-05	8-16-19-1-6-4-5-10-3-12-2-8-7-9-9-9-12-11
PGSC0003DMG400019741	-	CC-NB-LRR	Full	2	chr04	8758313	8763844	0.000876	6.4e-05	17-16-1-6-4-5-10-3-12-2-8-7-9-11-11
PGSC0003DMG400019740	-	NB-LRR	Full	1	chr04	8733104	8735758	0.000844	6e-05	8-16-1-6-4-5-10-3-12-2-8-7-9-11-9-11
PGSC0003DMG400041458	+	NB-LRR	Full	1	chr04	8199383	8201902	0.000876	6.8e-05	16-16-1-6-4-5-10-3-12-2-8-7-9-11-11-11-11-11-11-11-11
PGSC0003DMG400037159	+	NB-LRR	Full	1	chr04	8175515	8178055	0.000816	7.6e-05	16-16-19-1-6-4-5-10-3-12-2-8-7-12-9-11-11-9-11-11-11-11-11-11
PGSC0003DMG400030044	-	NB-LRR	potentially full	3	chr04	20168340	20169206	-	-	17-16-1-6-5-10-3-12-2-8-7-11-11-11-11
PGSC0003DMG400030045	-	NB-LRR	potentially full	4	chr04	20166726	20168160	-	-	17-16-1-6-5-10-3-12-2-8-7-11-11-11-11
PGSC0003DMG400020935	-	TIR-NB-LRR	potentially full	3	chr04	9702578	9706283	0.000928	4e-05	18-15-13-1-4-5-10-3-12-7-11-11-11-11-9-9-11-11-11
PGSC0003DMG400002947	-	NB-LRR	partial	3	chr04	15056752	15061174	0.000876	6e-05	16-1-6-12-2-8-7-19-9-14
PGSC0003DMG400002960	+	NB-LRR	Full	2	chr04	15076998	15080289	0.000864	6e-05	16-1-4-5-10-3-12-2-8-7-11-11-11-11
PGSC0003DMG400024231	-	CC-CC-NB-LRR	Full	2	chr04	17999375	18002307	0.000816	4.8e-05	17-16-17-1-6-4-5-10-3-12-2-8-7-11-11-20-11-11-11-11
PGSC0003DMG400024234	+	NB-LRR	potentially full	3	chr04	18109898	18112423	-	-	17-16-1-6-4-5-10-12-2-8-7-11-11-20-11-11-11
PGSC0003DMG400002217	+	NB-LRR	Full	2	chr04	26211097	26216953	0.000788	4.4e-05	12-9-17-16-1-6-4-5-10-3-12-2-8-7-4-11-11
PGSC0003DMG401016933	+	CC-NB-LRR	potentially full	4	chr04	42118487	42125965	0.00088	4.8e-05	9-1-6-4-5-10-3-12-2-7-9-11-11-11-11-11-11-11-11-11-11-11-11-11-11-11-11-11-11
PGSC0003DMG400010527	+	TIR-NB-LRR	Full	2	chr04	42665768	42673621	0.000832	4.4e-05	18-15-13-1-17-4-5-10-3-12-7-9-11-11-11-11-9-11-11-9-11-11-11
PGSC0003DMG400043376	-	TIR-NB	partial	3	chr04	46218565	46218948	0.00072	3.6e-05	15-13-1
PGSC0003DMG401010614	-	NB-LRR	Full	2	chr04	59003989	59006987	-	-	17-16-1-6-4-5-10-3-12-2-8-7-9-11-11-11
PGSC0003DMG400010613	-	NB-LRR	Full	2	chr04	59013606	59014463	-	-	17-16-1-6-4-5-10-3-12-2-8-7-9-11-11-11-11
PGSC0003DMG400010612	-	NB-LRR	Full	1	chr04	59015697	59021337	-	-	17-16-15-1-6-4-5-10-3-12-2-8-7-9-11-11-11
PGSC0003DMG400007999	+	NB-LRR	potentially full	6	chr04	60894536	60898248	0.000684	0.000128	15-1-6-4-5-10-3-12-2-8-7-9-11-11-11-11-11
PGSC0003DMG400028339	+	NB-LRR	Full	2	chr05	1595523	1600770	0.000564	0.000172	17-2-4-17-16-1-6-4-5-10-3-12-2-8-7-9-11-11-11
PGSC0003DMG400025099	-	NB-LRR	Full	1	chr05	237654	243609	0.000572	9.6e-05	15-17-10-17-17-16-1-6-4-5-10-3-12-2-8-7-9-11-11-11
PGSC0003DMG400000813	+	NB-LRR	partial	1	chr05	2063328	2066456	0.000688	8e-05	1-6-4-5-10-3-12-2-8-7-9-11-11
PGSC0003DMG400000815	+	NBARC	partial	1	chr05	2068116	2068967	0.000696	7.6e-05	1-6-4-5-10-3
PGSC0003DMG400000816	+	NBARC	partial	1	chr05	2069034	2074818	0.0007	7.6e-05	1-6-4-5-10-3-12-2-8-7-9-9-11
PGSC0003DMG400030498	-	NB-LRR	Full	1	chr05	4049222	4053220	0.000772	8.8e-05	2-16-1-6-4-5-10-3-12-2-8-7-9-11-11-11
PGSC0003DMG400030497	-	NB-LRR	Full	1	chr05	4053721	4056470	0.000784	8.8e-05	2-16-1-6-4-5-10-3-12-2-8-7-9-11-11-11-11
PGSC0003DMG400018428	-	TIR-NB-LRR	potentially full	4	chr05	4367019	4373587	0.000724	9.6e-05	18-15-13-1-4-5-10-3-12-8-7-9-11-11-11-11-9-11-9-9-11-8-19
PGSC0003DMG400018429	-	TIR-NB-LRR	potentially full	3	chr05	4389776	4396275	0.000668	0.000108	18-15-13-15-15-1-4-5-10-3-12-8-7-9-11-11-11-11-11-9-9-11-8
PGSC0003DMG400018441	-	NB-LRR	Full	2	chr05	4577482	4581944	0.000756	8.4e-05	8-17-16-1-6-4-5-10-3-12-2-8-7-9-11-11-11-12-11-11
PGSC0003DMG400018442	-	NB-LRR	Full	2	chr05	4617836	4621707	0.000776	6e-05	17-16-17-1-6-4-5-10-3-12-2-8-7-9-11-11-11
PGSC0003DMG400025545	+	NB-LRR	potentially full	3	chr05	4902772	4906924	-	-	8-17-16-7-1-6-4-5-10-3-12-2-8-7-11-11-9-11-11
PGSC0003DMG400003380	+	NB-LRR	potentially full	4	chr05	4989597	4994322	-	-	17-16-1-6-4-5-10-3-12-2-8-7-11-11-11-11
PGSC0003DMG400023062	+	NB-LRR	Full	2	chr05	5110873	5114743	0.000692	9.2e-05	2-16-1-6-4-5-10-3-12-2-8-7-9-9-11
PGSC0003DMG400025615	-	NB-LRR	partial	3	chr05	5356248	5360483	-	-	4-5-10-3-12-2-8-7-11
PGSC0003DMG400025611	+	NB-LRR	Full	2	chr05	5364853	5372947	-	-	17-16-17-17-17-6-17-17-17-17-17-7-17-16-1-6-4-5-10-3-12-2-8-7-11-9-11
PGSC0003DMG401022603	-	TIR-NB-LRR	potentially full	3	chr05	5825653	5834806	0.000608	0.0001	18-13-8-1-4-5-10-3-12-7-11-11-11-11-9-11-9-11-9-11-11-11-11-9-9-11-11
PGSC0003DMG400013506	+	NB-LRR	Full	2	chr05	9009877	9017525	0.00086	0.0001	17-16-1-6-4-5-10-3-12-2-8-7-9-11-9-11
PGSC0003DMG400013486	-	NB-LRR	Full	1	chr05	8610345	8616527	0.000912	5.6e-05	17-10-9-10-17-7-17-16-1-6-4-5-10-3-12-2-8-7-9-11-11
PGSC0003DMG400013490	-	NB-LRR	Full	2	chr05	8488377	8497259	0.000844	4.8e-05	2-2-3-18-17-16-1-6-4-5-10-3-12-2-8-7-11-11-11
PGSC0003DMG401013522	+	NB-LRR	Full	1	chr05	8345695	8349910	0.000744	5.2e-05	15-4-18-16-8-2-17-7-1-6-4-5-10-3-12-2-8
PGSC0003DMG400018619	-	NB-LRR	Full	1	chr05	9907330	9912056	0.000684	6e-05	17-15-17-16-1-6-4-5-10-3-12-2-8-7-18-9-11-11
PGSC0003DMG400021779	-	NB-LRR	potentially full	3	chr05	27645338	27648676	0.00088	4.8e-05	1-6-4-5-10-3-12-2-8-7-9-9-11-19-11-11-11-11-11-11-11-11-9-11-11-11-11
PGSC0003DMG400002357	+	TIR-NB-LRR	potentially full	4	chr05	33983295	33987376	0.000868	2.8e-05	18-15-13-1-4-5-10-3-12-8-7-9-11-11-11-11-11-11-9-11-9-11
PGSC0003DMG400046201	+	NBARC	partial	1	chr05	35389416	35393572	0.000824	4.8e-05	16-1-6-4-5
PGSC0003DMG400003353	+	NB-LRR	potentially full	3	chr05	51230083	51233494	-	-	12-7-9-17-16-4-1-6-4-5-10-3-12-2-8-7-9-11-18-11
PGSC0003DMG400008449	+	CC-NB-LRR	potentially full	3	chr05	58975476	58976725	-	-	17-16-4-1-6-4-5-10-3-12-2-7-11-10-9-9-11
PGSC0003DMG400020851	+	NB-LRR	potentially full	3	chr06	734151	739455	0.000848	8.4e-05	1-6-4-5-10-3-12-2-8-7-9-11-4-11-11
PGSC0003DMG400025511	-	NB-LRR	Full	2	chr06	2770259	2775613	-	-	12-16-9-17-16-1-6-4-5-10-3-12-2-8-7-9-4-11-11
PGSC0003DMG400025512	-	NB-LRR	Full	1	chr06	2779209	2783006	0.000944	9.2e-05	12-7-9-17-16-17-1-6-4-5-10-3-12-2-8-7-10-11-9-11
PGSC0003DMG400010895	-	CC-NB-LRR	potentially full	3	chr06	2827102	2830927	-	-	17-9-1-6-4-5-10-3-12-2-8-7-9-4-11
PGSC0003DMG400005335	+	NBARC	partial	1	chr06	4370126	4376409	-	-	6-4-5-3-12-2
PGSC0003DMG401005337	+	NB-LRR	potentially full	3	chr06	4382682	4384537	-	-	12-17-17-16-1-6-4-5-10-3-12-2-8-7-11-11
PGSC0003DMG400020749	-	NB-LRR	Full	2	chr06	4810106	4811485	0.00114	7.6e-05	12-9-17-16-1-6-5-10-3-12-2-8-7-12-4-9-11
PGSC0003DMG400020741	-	NB-LRR	partial	1	chr06	4791838	4795549	0.0012	7.6e-05	16-1-6-4-5-10-3-12-2-8-7-12-9-11
PGSC0003DMG400020740	-	NB-LRR	potentially full	3	chr06	4782123	4784342	0.00122	8e-05	12-9-17-17-16-1-6-4-5-10-12-2-8-7-10
PGSC0003DMG400020736	-	NB-LRR	Full	1	chr06	4739379	4743140	0.0013	7.2e-05	17-16-1-6-4-5-10-3-12-2-8-7-9-4-11
PGSC0003DMG400020735	-	NB-LRR	potentially full	6	chr06	4732969	4736402	0.00128	6.8e-05	9-17-17-1-6-4-5-10-3-12-2-8-7-9-9-10-9-11
PGSC0003DMG400020732	-	NB-LRR	Full	1	chr06	4709100	4713333	0.00141	6.8e-05	9-17-16-1-6-4-5-10-3-12-2-8-7-10-9-11
PGSC0003DMG400031878	-	NB-LRR	potentially full	4	chr06	4661196	4667846	0.00132	8e-05	17-9-17-16-1-6-4-5-10-3-12-2-8-7-4-9-11
PGSC0003DMG400021986	-	NB-LRR	potentially full	3	chr06	4592122	4597178	-	-	12-9-17-17-16-17-1-6-4-5-10-3-12-2-8-7-9-10-11
PGSC0003DMG400021987	-	NB-LRR	Full	2	chr06	4579945	4582716	-	-	16-17-1-6-4-5-3-12-2-8-7-9-12-9-11
PGSC0003DMG400029220	-	NB-LRR	potentially full	3	chr06	5921667	5924155	-	-	17-17-4-18-17-16-1-6-4-5-10-3-12-2-8-7-18-9-9-9-11
PGSC0003DMG400009686	+	TIR-NB-LRR	Full	2	chr06	7501219	7503219	-	-	18-15-13-1-4-5-10-3-12-8-7
PGSC0003DMG401012062	+	TIR-NB-LRR	potentially full	3	chr06	7534986	7537252	-	-	18-15-13-13-4-5-10-3-12-8-7
PGSC0003DMG400023249	-	NB-LRR	Full	1	chr06	9737814	9739952	0.00094	3.6e-05	12-16-9-17-16-1-6-4-5-10-3-12-2-8-7-4-11-11
PGSC0003DMG400023250	-	CC-NB-LRR	potentially full	6	chr06	9762105	9766655	0.000964	3.6e-05	12-17-16-1-6-4-5-10-12-2-8-7-9-4-11
PGSC0003DMG400023253	-	NBARC	partial	3	chr06	9767186	9769145	0.000948	4e-05	6-4-5-10-3-11
PGSC0003DMG402002428	+	TIR-NB-LRR	potentially full	3	chr06	14370114	14373083	-	-	18-15-13-1-4-5-10-3-12-7-9
PGSC0003DMG400002427	+	TIR-NB-LRR	potentially full	3	chr06	14395786	14402541	-	-	18-15-13-1-4-5-10-3-12-7-11-11-11-11-19-11-9-9-11-9-11
PGSC0003DMG400002426	+	TIR-NB-LRR	potentially full	3	chr06	14418751	14424179	-	-	18-15-13-1-4-5-10-3-12-8-7-11-11-11-11-11-11-9-11-9-11-9-11-9-11-9-11-9-11
PGSC0003DMG400016656	+	NB-LRR	Full	1	chr06	20496799	20499163	-	-	1-6-4-5-10-3-12-2-7-9-11-9-11-9-9-9-11-11-11-11-11-11
PGSC0003DMG400026104	-	TIR-NBARC	partial	3	chr06	43785024	43792867	-	-	15-13-1-4-5-10-3-12-7
PGSC0003DMG400031318	-	TIR-NB-LRR	potentially full	3	chr06	39385980	39391275	-	-	18-15-13-1-4-5-10-3-12-7-2-11-11-11-9-11-11-9-11-9-11
PGSC0003DMG400005174	-	NB-LRR	potentially full	3	chr06	39795881	39797146	0.000728	0.000104	1-6-4-5-10-3-12-2-8-7-11-7-11-11-2
PGSC0003DMG400005173	-	NB-LRR	Full	1	chr06	39799041	39802120	0.000748	0.000112	1-6-4-5-10-3-12-2-8-7-11-11-11
PGSC0003DMG400005172	-	NB-LRR	Full	2	chr06	39804203	39806488	0.000772	0.000108	1-6-4-5-10-3-11-9-11-11
PGSC0003DMG400005170	-	NB-LRR	Full	1	chr06	39853083	39855054	0.00078	8.8e-05	1-6-4-5-10-3-12-2-8-7-9
PGSC0003DMG400033153	-	NB-LRR	Full	1	chr06	39910178	39912725	0.000868	6.4e-05	1-6-4-5-10-3-12-2-8-7-15-9-11-9-11-11
PGSC0003DMG400033151	-	NB-LRR	Full	2	chr06	39923707	39924513	0.000868	5.6e-05	1-6-4-8-7-11-9-11
PGSC0003DMG400033131	-	NB-LRR	Full	1	chr06	40002410	40005071	0.00084	4e-05	1-6-4-5-10-3-12-2-8-7-9-11
PGSC0003DMG400004874	-	CC-NB-LRR	Full	1	chr06	41205769	41208969	-	-	1-1-6-4-5-10-3-12-2-8-7-9-11-11-11
PGSC0003DMG400004873	-	CC-NB-LRR	Full	2	chr06	41199199	41201175	-	-	1-1-6-4-5-10-3-12-2-8-7-9-11-11-9-11
PGSC0003DMG400038020	+	NB-LRR	Full	1	chr07	1375887	1378619	0.000648	0.000104	17-1-4-5-10-3-12-2-8-7-9-11-11
PGSC0003DMG400011193	+	NB-LRR	Full	1	chr07	1350794	1353319	0.000628	0.000112	17-16-1-6-4-5-10-3-12-2-9-11
PGSC0003DMG401030700	+	TIR-NB-LRR	potentially full	4	chr07	3142287	3151286	-	-	18-15-13-1-4-5-10-3-12-16-7-11-11-11-11-11-11-9-11-9-11-11-11-11
PGSC0003DMG400022989	+	NB-LRR	partial	3	chr07	6529007	6531355	0.000584	6e-05	4-5-10-3-12-7-11-11-11-11-11-11-11
PGSC0003DMG400024203	+	NB-LRR	Full	1	chr07	6933651	6936729	-	-	1-6-4-5-10-3-12-2-8-7-9-9-11-9-11
PGSC0003DMG400024202	+	CC-NB-LRR	Full	1	chr07	6929195	6931726	-	-	16-15-1-6-4-5-10-3-12-2-8-7-9-9-11-12-11
PGSC0003DMG402000927	+	CC-NB-LRR	Full	2	chr07	40488633	40492323	-	-	17-13-1-6-4-5-10-3-12-2-7-9-11-12-11-11-11-11-11-11
PGSC0003DMG402017416	-	CC-NB-LRR	Full	2	chr07	41447938	41452477	0.0008	8e-05	7-1-6-4-5-10-3-12-2-7-12-9-11-11-11-11-11-11
PGSC0003DMG400001081	+	CC-NB-LRR	Full	1	chr07	43753236	43755805	-	-	2-16-1-6-4-5-10-3-12-2-8-7-9-11-11
PGSC0003DMG400026161	+	CC-NB-LRR	Full	1	chr07	45499552	45503285	0.000712	0.000104	17-16-1-6-4-5-10-3-12-2-8-7-11-11-11-9-11
PGSC0003DMG400026187	-	CC-NB-LRR	Full	1	chr07	45486680	45491063	0.000696	0.000112	17-16-1-4-5-10-3-12-2-8-7-9-11-11-11-9-9-11
PGSC0003DMG400017317	-	TIR-NB-LRR	potentially full	3	chr07	47131210	47135714	0.000736	0.000104	18-15-13-1-4-5-10-3-7-11-16-9-9-11-11-11-11-9-11-11-9-11-9-11-11-7
PGSC0003DMG400013543	+	TIR-NB-LRR	potentially full	4	chr07	38351045	38360537	0.00056	5.2e-05	18-15-13-1-4-5-10-3-12-7-11-11-9-11-11-9-11-9-11-11-11-11-9-11-11-9-11-9-11-11-11-11
PGSC0003DMG400012472	+	CC-NB-LRR	Full	1	chr08	186308	196189	0.00068	6.4e-05	1-6-4-5-10-3-12-2-8-7-11-9-11-9-11-11-11-11-11
PGSC0003DMG400012471	+	NB-LRR	Full	1	chr08	178664	185249	0.000716	6e-05	1-6-4-5-10-3-12-2-8-7-9-11-9-9-11-11-11-11-11
PGSC0003DMG400012470	+	NB-LRR	partial	1	chr08	174417	177453	0.000716	6.4e-05	17-16-17-1-6-4-5-10-3-12-2-8-7-9-20-12-11-11-11
PGSC0003DMG400012466	+	NB-LRR	partial	1	chr08	117667	124881	-	-	1-6-4-5-10-3-12-2-8-7-11-9-11-9-11-11-11-11-11-11
PGSC0003DMG400002271	+	CC-NB-LRR	Full	2	chr08	93827	98358	-	-	1-4-5-10-3-12-2-8-7-11-9-11-9-11-11-11-11-11
PGSC0003DMG400002278	-	NB-LRR	partial	1	chr08	87597	89993	-	-	1-6-4-5-10-3-12-2-8-7-9-11-9-11-11-11-11-11
PGSC0003DMG400002277	-	NB-LRR	partial	4	chr08	75190	79832	-	-	1-6-4-5-10-3-12-2-8-7-9-9-8-11-11-11-11-11
PGSC0003DMG400002276	-	NB-LRR	partial	3	chr08	68226	72815	-	-	1-6-4-5-10-3-16-2-8-7-11-9-11-9-11-11-11-11-11
PGSC0003DMG400002275	-	NB-LRR	Full	2	chr08	36254	44052	-	-	1-6-4-5-10-3-2-8-7-11-9-11-9-11-11-11-11-11-11
PGSC0003DMG400018461	+	TIR-NB-LRR	Full	2	chr08	3713369	3717918	0.000792	9.2e-05	18-15-13-1-4-5-10-3-12-8-7-11-11-11-11-11-11-11-9-11-11-11-11-4
PGSC0003DMG400018462	+	CC-NB-LRR	Full	1	chr08	3730675	3734794	0.00076	9.6e-05	16-1-6-4-5-10-3-12-2-8-7-18-9-11-9-11-11
PGSC0003DMG400018463	+	NB-LRR	partial	1	chr08	3735077	3737561	0.000748	0.0001	4-5-10-3-12-2-8-7-9-11-9
PGSC0003DMG400018464	+	CC-NB-LRR	Full	1	chr08	3739261	3743844	0.000744	9.6e-05	16-16-16-1-6-4-5-10-3-12-2-8-7-9-2-11-11-11
PGSC0003DMG400018490	-	NB-LRR	Full	1	chr08	3804249	3808169	0.00068	0.0001	17-16-1-6-4-5-10-3-12-2-8-7-9-9-9-11-11-11
PGSC0003DMG400013721	-	NB-LRR	Full	1	chr08	7042076	7046122	0.000796	4.8e-05	16-1-6-4-5-10-3-12-2-8-7-9-9-11-9-9-19-11-11-11-11-11-11-11-11-11-11-11-11-11-9-11-11-11-11
PGSC0003DMG400007385	+	CC-NB-LRR	Full	1	chr08	29155204	29158679	-	-	17-1-6-4-5-10-3-12-2-7-11-9-11-9-11-19-11-11-11-11-11-11
PGSC0003DMG400042937	-	NB-LRR	Full	2	chr08	29866986	29869361	0.00056	0.000104	16-1-6-4-5-10-3-12-2-8-7-11-11-11-11-11
PGSC0003DMG400029586	-	NB-LRR	Full	2	chr08	29876226	29878885	0.0006	0.0001	16-1-6-4-5-10-3-12-2-8-7-11-11-11
PGSC0003DMG400029588	-	NBARC	partial	2	chr08	29907044	29907950	0.000608	0.0001	17-1-6-4-5-10-3-12
PGSC0003DMG400029606	-	NBARC	partial	2	chr08	29908030	29908990	0.000616	0.0001	17-1-6-4-5-10-3-12
PGSC0003DMG400029590	-	NB-LRR	Full	2	chr08	29937348	29940887	0.000628	9.6e-05	17-16-1-6-4-5-10-3-12-2-8-7-9-9-11-9-19-11-11-11-11-11-11
PGSC0003DMG400030855	+	CC-NB-LRR	Full	2	chr08	34823996	34827780	0.000688	0.0001	17-16-1-6-4-5-10-3-12-2-8-7-9-11-11-11-19-11-11-11-11-11-11-11-11
PGSC0003DMG400030856	+	NB-LRR	Full	2	chr08	34830536	34835530	0.000672	0.000104	17-16-1-6-4-5-10-3-12-2-8-7-9-11-11-11-19-11-11-19-11-11-9-11-11-11-11-11
PGSC0003DMG402030883a	-	CC-NB-LRR	potentially full	4	chr08	35067704	35078895	-	-	17-16-1-6-4-5-3-12-2-8-7-9-9-19-11-19-11-11-11
PGSC0003DMG402030883b	-	CC-NB-LRR	Full	4	chr08	35067704	35078895	-	-	17-16-1-6-4-5-10-3-8-7-9-9-11-9-19-11-11-11-11-11
PGSC0003DMG400017062	+	NB-LRR	Full	2	chr08	36528239	36534033	-	-	17-16-17-7-1-6-4-5-10-3-12-2-8-7-12-9-11-11-9-19-11-11-11-11-11
PGSC0003DMG400017061	+	CC-NB-LRR	Full	1	chr08	36511224	36512102	-	-	17-16-1-6-4-5-10-3-12-2-8-7-9-9-11-11-19-11-11
PGSC0003DMG400017060	+	CC-NB-LRR	Full	2	chr08	36502920	36506462	-	-	17-16-1-6-4-5-10-3-12-2-8-7-9-9-11-9-19-11-11-11-11-11-11
PGSC0003DMG400009307	+	NB-LRR	Full	2	chr08	36470704	36478997	-	-	17-16-3-12-2-8-7-9-11-11-11
PGSC0003DMG402009305	+	NB-LRR	potentially full	4	chr08	36448541	36451120	0.000752	0.000116	17-1-6-4-5-10-3-12-2-8-7-9-11-11-11-15-19-11-11-11-11-11-11
PGSC0003DMG401009305	+	CC-NB-LRR	Full	2	chr08	36436131	36443887	0.000736	0.000116	17-16-1-6-4-5-10-3-12-2-8-7-9-9-11-9-19-11-11-11-10-11-11-11
PGSC0003DMG400009324	-	NB-LRR	Full	2	chr08	36430382	36434682	0.00072	0.000116	17-16-14-1-6-4-5-10-3-12-2-8-7-9-9-11-9-19-11-11-11-11-11-11
PGSC0003DMG400004756	-	CC-NB-LRR	potentially full	3	chr08	39258635	39262351	0.00058	0.000132	4-16-1-6-4-5-10-3-12-2-8-7-9-9-11-11
PGSC0003DMG400001756	+	TIR-only	partial	1	chr09	3814010	3814534	-	-	18-15-13
PGSC0003DMG400042556	-	NB-LRR	potentially full	4	chr09	6394210	6394617	0.000656	0.00012	16-1-6-4-5-10-3-12-2-8-7-11
PGSC0003DMG400004413	+	CC-NB-LRR	potentially full	3	chr09	24686198	24688608	0.000728	3.6e-05	17-16-1-6-4-5-10-3-12-2-9-9-9-11-11
PGSC0003DMG400033651	-	CC-NB-LRR	Full	1	chr09	28533375	28536704	-	-	17-16-1-6-4-5-10-3-12-2-8-7-9-9-11-11-9-9-11-11-11-11
PGSC0003DMG400043186	+	NB-LRR	potentially full	5	chr09	19742386	19743678	0.00084	3.2e-05	19-17-16-1-6-5-10-3-12-2-8-7-9-11-11
PGSC0003DMG400018907	+	NBARC	partial	1	chr09	26775838	26776473	0.000896	1.6e-05	1-6-4-5-10-3
PGSC0003DMG400017666	-	CC-NB-LRR	potentially full	3	chr09	34366219	34374295	0.000924	2.4e-05	16-1-6-4-5-10-3-12-2-8-7-9-9-11-9-19-11-11-11-11-11-11-11-11-11-11-11-11-11
PGSC0003DMG400018954	+	NB-LRR	potentially full	5	chr09	36608622	36615607	0.000872	4.8e-05	7-9-17-16-4-1-6-5-10-3-12-2-8-7-9
PGSC0003DMG400008588	+	CC-NB-LRR	Full	2	chr09	22440810	22444938	0.000684	6e-05	17-16-1-6-4-5-10-3-12-2-8-7-9-9-11-9-19-11-11-11-11-11-11-11-11
PGSC0003DMG400010287	+	NB-LRR	Full	2	chr09	39431142	39438372	0.00076	9.6e-05	17-16-1-6-4-5-10-3-12-2-8-7-9-9-9-6-11
PGSC0003DMG400017146	+	NB-LRR	Full	2	chr09	47543883	47553313	-	-	17-16-1-6-15-4-5-10-3-12-2-8-7-9-9-11-11-11-11-11-11-11-11-11-11
PGSC0003DMG404026432	+	TIR-NB-LRR	potentially full	4	chr09	51134197	51134667	0.000464	0.000124	18-15-13-1-4-5-10-3-12-7-11-11-11-9-9-11-11
PGSC0003DMG402026432	+	TIR-NBARC	partial	2	chr09	51120832	51125316	0.000456	0.000132	18-15-13-1-4-5-10-3-12
PGSC0003DMG401026432	+	TIR-NB-LRR	potentially full	4	chr09	51117950	51122231	0.000452	0.000132	18-15-13-15-1-4-5-10-3-12-7-11-9-9-11-11-11-19
PGSC0003DMG400026433	+	TIR-NB-LRR	potentially full	5	chr09	51111387	51115688	0.000456	0.000128	18-15-13-1-4-5-10-3-12-7-9-9-11-11-11-11-9-9-11-11-11
PGSC0003DMG400007743a	+	TIR-NB-LRR	potentially full	3	chr09	51071341	51078917	0.000496	0.000136	18-15-13-1-4-5-10-3-12-7-9-9-11-11-11
PGSC0003DMG400007743b	+	NB-LRR	partial	2	chr09	51071341	51078917	-	-	1-4-5-10-3-12-7-9-9-11-11-11-11-9-9-11-11-11
PGSC0003DMG400024363	+	CC-NB-LRR	Full	1	chr09	51012551	51015529	0.00062	0.000124	17-16-1-6-4-5-10-3-12-2-8-7-9-9-9-11-11
PGSC0003DMG400024365	+	NB-LRR	partial	1	chr09	51005751	51007403	0.000636	0.000116	17-16-14-1-6-4-5-10-3-12-2-8-7
PGSC0003DMG400024366	+	NBARC	partial	1	chr09	51001296	51002174	0.00064	0.000116	12-2-8-7-9
PGSC0003DMG403020585	+	CC-NB-LRR	potentially full	3	chr09	50976088	50978871	0.000652	0.0001	17-16-1-6-4-5-10-3-12-2-8-7-4-9-9-11-11-11
PGSC0003DMG400020586	+	CC-NBARC	partial	1	chr09	50972348	50973235	0.000656	0.0001	17-16-1-6-4-5
PGSC0003DMG402020585	+	CC-NB-LRR	Full	1	chr09	50966193	50968781	0.00066	0.0001	17-16-1-6-4-5-10-3-12-2-8-7-9-9-19-11
PGSC0003DMG400020587	+	CC-NB-LRR	Full	1	chr09	50959067	50962046	0.000668	9.6e-05	17-16-1-6-4-5-10-3-12-2-8-7-9-19-11-11
PGSC0003DMG401020585	+	CC-NB-LRR	Full	2	chr09	50952593	50954473	0.000672	9.6e-05	17-16-14-1-6-4-5-10-3-12-2-8-7-9-9-6-10-11-11
PGSC0003DMG400020580	-	TIR-NB-LRR	potentially full	4	chr09	50807510	50808088	-	-	18-15-13-1-4-5-10-3-12-7-11-11-11-11-9-9-11-11-11
PGSC0003DMG401020581	-	TIR-NBARC	partial	3	chr09	50797982	50799217	-	-	18-13-1-4-5-10-3-12-7
PGSC0003DMG400020584	-	CC-NB-LRR	Full	1	chr09	50777572	50780169	-	-	17-16-14-1-6-4-5-10-3-12-2-8-7-9-9-19-9-19-11
PGSC0003DMG400031521	+	NB-LRR	partial	3	chr09	51737047	51741010	0.00072	0.000112	15-17-16-1-6-4-5-10-3-12-2-8-7-11-9-11
PGSC0003DMG402016602	-	CC-NB-LRR	Full	2	chr09	52257876	52262129	-	-	9-17-16-17-16-1-6-4-5-10-3-12-2-8-7-11-9-11-11
PGSC0003DMG400016601a	-	CC-NB-LRR	Full	1	chr09	52272717	52281626	-	-	17-16-17-16-1-6-4-5-10-3-12-2-8-7-11-9-11-9-11
PGSC0003DMG400016601b	-	CC-NB-LRR	potentially full	3	chr09	52272717	52281626	-	-	18-4-16-17-16-1-6-4-5-10-12-2-8-7-18-9-9-11-11
PGSC0003DMG400016600	-	CC-NB-LRR	potentially full	3	chr09	52303120	52307823	-	-	4-17-16-1-6-4-5-10-3-12-2-8-7-9-9-9-11
PGSC0003DMG400016599	-	NB-LRR	potentially full	2	chr09	52314571	52316651	-	-	16-1-6-4-5-10-3-12-2-8-7-11-9-11
PGSC0003DMG400016628	-	NB-LRR	potentially full	2	chr09	52316730	52317330	-	-	16-1-6-4-5-10-3-12-2-8-7-11-9-11
PGSC0003DMG400006573	+	NB-LRR	Full	1	chr09	52614542	52619118	-	-	17-16-1-6-4-5-10-3-12-2-8-7-18-9-11
PGSC0003DMG400006572	+	NB-LRR	potentially full	3	chr09	52586373	52589003	-	-	17-4-17-16-1-6-4-5-10-3-12-2-8-7-9-11
PGSC0003DMG400006570	+	NB-LRR	potentially full	3	chr09	52559012	52563477	-	-	4-18-16-17-16-1-6-4-5-10-3-12-2-8-7-9-9-9-9-11
PGSC0003DMG400006576	-	NB-LRR	potentially full	4	chr09	52503558	52505753	-	-	17-16-6-1-6-4-10-3-12-2-7-9-11
PGSC0003DMG400006581	-	NB-LRR	partial	1	chr09	52492321	52493110	-	-	3-12-2-8-7-9-11-11-11
PGSC0003DMG400011898	-	NB-LRR	potentially full	4	chr09	52472994	52478673	-	-	4-17-16-1-6-4-3-12-2-8-7-9-9-11
PGSC0003DMG401011899	-	NB-LRR	potentially full	5	chr09	52471325	52472054	-	-	12-18-17-16-1-6-4-5-10-3-12-2-8-7-9-9-11-11-11-11
PGSC0003DMG400011900	-	NB-LRR	potentially full	3	chr09	52463647	52466308	-	-	17-16-1-6-4-5-10-3-12-2-8-7-9-9-11
PGSC0003DMG400011906	-	NB-LRR	Full	1	chr09	52401946	52404511	-	-	1-6-4-5-10-3-12-2-8-7-9
PGSC0003DMG400021861	+	CC-NB-LRR	Full	1	chr10	3476898	3480847	-	-	17-16-1-6-4-5-10-3-12-2-8-7-9-9-11-9-11
PGSC0003DMG400021862	+	NB-LRR	potentially full	3	chr10	3483189	3485816	-	-	16-1-6-4-5-10-3-12-2-8-7-9-9-11-9-11
PGSC0003DMG400021863	+	NB-LRR	Full	1	chr10	3489093	3492964	-	-	17-1-6-4-5-10-3-12-2-8-7-9-11
PGSC0003DMG400019418	-	NB-LRR	Full	1	chr10	5587624	5593493	-	-	17-16-1-6-4-5-10-3-12-2-8-7-9-9-11-11-11-11-11-11-11-11-11-11-9-11-11-11-11
PGSC0003DMG400025683	+	NB-LRR	partial	2	chr10	15693725	15698132	-	-	4-5-10-3-12-2-8-7-9-9-11-19-11-11-11-11-11-11-11-9-11-11-11
PGSC0003DMG400014047	+	CC-NB-LRR	Full	1	chr10	36848937	36851999	-	-	16-1-6-4-5-10-3-12-2-8-7-9-9-11-9-19-11-11-11-11
PGSC0003DMG400008257	+	NB-LRR	Full	1	chr10	27451484	27453742	0.000832	5.6e-05	17-16-1-6-4-5-10-3-12-2-8-7-9-9-11-19-11-11-11-11-11-11-11-11
PGSC0003DMG400026666	-	NB-LRR	Full	1	chr10	40564926	40572277	-	-	17-16-1-6-4-5-10-3-12-2-8-9-9-11-19-11-11-11-11-11-11-11-11-9-11-11-11-11
PGSC0003DMG400016823	+	CC-NB-LRR	potentially full	3	chr10	39864136	39867953	-	-	17-1-6-4-5-10-3-12-2-2-7-15-9-11-10-11-11-11-11-11
PGSC0003DMG401019148	+	NB-LRR	potentially full	3	chr10	51012729	51017329	0.00062	6.8e-05	17-16-1-6-4-5-10-3-12-2-8-7-9-9-11-19-11-11-9-11-11-11-11-11-11-11-11-11-11-9-11
PGSC0003DMG401008349	+	CC-NB-LRR	Full	1	chr10	43940396	43943108	0.00064	0.000132	17-1-6-4-5-10-3-12-2-7-9-11-11
PGSC0003DMG401011427	+	CC-NB-LRR	potentially full	3	chr10	43913837	43919124	0.000628	0.000128	7-1-6-4-5-10-3-12-2-7-9-9-11-11-12-11-11-11-11
PGSC0003DMG402011427	+	CC-NB-LRR	Full	1	chr10	43887577	43892247	0.000616	0.000144	17-1-6-4-5-10-3-12-2-7-9-9-11
PGSC0003DMG400011109	+	NB-LRR	Full	1	chr10	46423784	46425025	0.000732	0.0001	17-16-1-6-4-5-10-3-2-8-7-9-9-11-19-11-11-11-11-11-11-11-11-9-11-11
PGSC0003DMG400011111	+	NB-LRR	potentially full	4	chr10	46391873	46397460	0.000688	0.000104	17-16-1-6-4-5-10-3-12-2-8-7-9-9-11-19-11-11-11-11-11-11
PGSC0003DMG400011112	+	NB-LRR	potentially full	4	chr10	46391109	46391663	0.000712	0.000104	17-16-4-5-10-3-12-2-8-7-9-9-11-19-11-11-11-11
PGSC0003DMG400011114	+	NB-LRR	potentially full	3	chr10	46339405	46340513	0.000748	0.0001	17-16-1-6-4-5-10-3-12-2-8-7-9-11-19-11-11
PGSC0003DMG400011115	+	NB-LRR	potentially full	3	chr10	46338533	46339381	0.000748	0.0001	17-16-1-6-4-5-10-3-12-2-8-7-9-11-19-11-11
PGSC0003DMG402011117	+	NB-LRR	potentially full	3	chr10	46289074	46298412	0.000784	9.6e-05	17-16-1-6-18-5-10-3-12-2-8-7-9-9-11-19-11-11-11-11-11-11-11-11-9-11-11-11-11
PGSC0003DMG400011045	-	NB-LRR	Full	1	chr10	46186158	46190030	0.000688	8.8e-05	17-16-1-6-4-5-10-3-12-2-8-7-9-9-11-19-11-11-11-11-11-11-11-11-11-11-11-11-11
PGSC0003DMG402008383	-	NB-LRR	potentially full	3	chr10	46174799	46179288	0.000692	8.4e-05	17-16-1-6-5-10-3-12-2-8-7-9-9-11-19-11-11
PGSC0003DMG400008393	-	NB-LRR	potentially full	3	chr10	45959336	45964695	0.000904	7.6e-05	17-16-19-1-6-4-5-10-3-12-2-8-7-9-9-11-19-11-11-11-11-11-11-11-11-9-11-11-11
PGSC0003DMG400008394	-	NB-LRR	Full	1	chr10	45936341	45941925	-	-	17-16-1-6-4-5-10-3-12-2-8-7-9-9-11-19-11-11-11-11-11-11-11-11-9-11-11-11-11
PGSC0003DMG400008596	-	NB-LRR	Full	1	chr10	52157666	52164242	-	-	17-16-4-1-6-4-5-10-3-12-2-8-7-9-9-11-9-19-11-11-11-11-11-11-11-9-11-11-11-11
PGSC0003DMG400008595	-	CC-NB-LRR	Full	1	chr10	52150528	52155834	-	-	17-16-19-1-6-4-5-10-3-12-2-8-7-9-9-11-19-11-11-11-11-11-11-11-11-11-11-11-9
PGSC0003DMG400013308	+	NB-LRR	Full	1	chr11	2792627	2794777	0.000568	0.000116	1-6-4-5-10-3-12-2-8-7-9-9-9-11-11
PGSC0003DMG402016979	+	TIR-NB-LRR	potentially full	4	chr11	2927512	2933006	-	-	18-15-13-1-4-5-10-3-12-7-9-11-11-11-11-11-11-9-12-9-11-11-9-11-11-9-11
PGSC0003DMG403016979	+	TIR-NB-LRR	potentially full	8	chr11	2934115	2940893	-	-	18-15-13-1-11-4-5-10-3-12-8-7-9-11-11-11-11-11-9-11
PGSC0003DMG401016981	+	TIR-only	partial	1	chr11	2984057	2984590	-	-	18-15-13
PGSC0003DMG402016981	+	TIR-NB-LRR	potentially full	4	chr11	3001154	3005475	-	-	18-15-13-1-4-5-10-3-12-8-7-9-11-11-11-11-11-9-11-9-11
PGSC0003DMG400016983	+	TIR-NB-LRR	potentially full	3	chr11	3006502	3011505	-	-	18-15-13-1-4-5-10-3-12-7-11-11-11-11-11-11
PGSC0003DMG403016981	+	TIR-NB-LRR	potentially full	4	chr11	3019180	3024685	-	-	18-15-13-16-1-4-5-10-3-12-7-11-11-11-11-9-11-11-9-11-9-11-8
PGSC0003DMG400015693	-	TIR-NB-LRR	Full	2	chr11	3452713	3457014	-	-	18-15-13-1-4-5-10-3-12-7
PGSC0003DMG401015682	-	TIR-NB-LRR	potentially full	4	chr11	3233633	3237042	0.000688	0.000108	18-15-13-1-4-5-10-3-12-8-7-11-11-11-11-11-9-17-9-11-4-18-15-13
PGSC0003DMG400015681	-	TIR-NB-LRR	potentially full	4	chr11	3192363	3197782	-	-	18-15-13-19-1-4-5-10-3-12-8-7-11-11-11-11-11-11-9-11-11-9-11
PGSC0003DMG400044423	-	CC-NB-LRR	Full	1	chr11	4218212	4220932	0.000684	0.000112	17-16-1-6-4-5-10-3-12-2-8-7-9-9-9-11-11
PGSC0003DMG400027325	+	NB-LRR	Full	1	chr11	5502739	5505438	0.000704	9.2e-05	1-6-4-5-10-3-12-2-8-7-11-9-11-9-11-11-11-11-11-11-11
PGSC0003DMG400001989	+	NB-LRR	partial	3	chr11	6072331	6074332	-	-	6-4-5-10-3-12-2-8-7-11-11-11
PGSC0003DMG400001990	+	CC-NBARC	partial	3	chr11	6051944	6053262	-	-	16-1-6-4-5-10-3-12-2
PGSC0003DMG400001992	+	NB-LRR	Full	2	chr11	6027532	6030912	-	-	16-1-6-4-10-3-12-2-8-7-9-11-11-11-11
PGSC0003DMG400001993	+	NB-LRR	potentially full	3	chr11	6006943	6008763	-	-	7-16-1-4-5-10-3-12-2-8-7-11-11-11-11-11
PGSC0003DMG400001996	+	CC-NBARC	Full	2	chr11	5984147	5987394	-	-	16-1-6-4-5-10-3-12-2-8-7-11-11-11-11-11
PGSC0003DMG402001979	-	NB-LRR	Full	2	chr11	5887792	5891555	-	-	7-16-1-6-4-5-10-3-12-2-8-7-9-11-12-11
PGSC0003DMG400001981	-	NB-LRR	Full	2	chr11	5869324	5872263	-	-	2-16-1-6-4-5-10-3-12-2-8-7-11-11-11
PGSC0003DMG400001982	-	NB-LRR	partial	2	chr11	5864900	5867205	-	-	16-1-6-4-5-10-3-12-2-8-7-7
PGSC0003DMG400001983	-	NB-LRR	Full	2	chr11	5860497	5863516	-	-	16-1-6-4-5-10-3-12-2-8-7-2-9-11-11
PGSC0003DMG401001984	-	NB-LRR	Full	1	chr11	5846010	5849197	-	-	16-1-6-4-5-10-3-12-2-8-7-11-9-11-11
PGSC0003DMG400015128	+	TIR-NB-LRR	potentially full	4	chr11	9433490	9438587	-	-	15-13-1-4-5-10-3-12-7-11-11-11-11-11-9-11-11
PGSC0003DMG400027797	-	TIR-NB-LRR	potentially full	3	chr11	9172641	9178312	-	-	18-15-13-19-9-1-6-4-5-10-3-12-7-9-11-11-11-11-9-9-11-11-11-9
PGSC0003DMG400000889	+	TIR-only	partial	1	chr11	10565134	10565601	0.00066	7.6e-05	18-15-13
PGSC0003DMG400000888	+	TIR-NB-LRR	potentially full	3	chr11	10568125	10576759	0.000684	7.2e-05	18-15-13-1-4-5-10-3-12-8-7-11-11-11-11-11-11-9-11-9-11-11-9-11-8-6
PGSC0003DMG400006674	-	NB-LRR	partial	4	chr11	22282727	22283761	0.0008	6.4e-05	8-1-5-10-3-12-7-17-9
PGSC0003DMG400031185	+	NB-LRR	potentially full	3	chr11	21198349	21202005	0.000876	4.8e-05	15-17-16-1-6-4-5-10-3-12-2-9-11-11
PGSC0003DMG400009455	+	NB-LRR	Full	1	chr11	34034657	34038412	0.000756	4.4e-05	16-1-6-4-5-10-3-12-2-8-7-9-9-11-9-19-11-11-11-11-15-11-11-11-11-11-11-11-11-11
PGSC0003DMG402029995	-	TIR-NB-LRR	potentially full	5	chr11	34855404	34856581	-	-	18-15-4-1-4-5-10-3-12-8-7-11-11-11-11-9-11-9-12-9-11-11-9-11-4
PGSC0003DMG400007344	-	CC-NB-LRR	Full	1	chr11	35386647	35390635	0.000732	8e-05	16-8-1-6-4-5-10-3-12-2-8-7-11-9-9-11-9-19-11-11-11-11-11-11-11-11-11-11-11-11-11-11-11
PGSC0003DMG400019627	-	NB-LRR	Full	1	chr11	37504806	37508797	-	-	16-1-6-4-5-10-3-12-2-8-7-12-9-11
PGSC0003DMG400019669	+	NB-LRR	Full	1	chr11	39409983	39413951	0.000596	7.6e-05	16-1-6-4-5-10-3-12-2-8-7-9-9-11-9-19-11-11-11-11-11-11-11-11-11-11-11-11-11-11-11
PGSC0003DMG403019668	+	CC-NB-LRR	potentially full	3	chr11	39422948	39425263	0.000588	7.6e-05	16-7-1-6-4-5-10-3-12-2-8-7-9-9-11-9-19-11-11-11-11-11-11-11-11-11-11-11-11
PGSC0003DMG400018570	+	CC-NB-LRR	Full	1	chr11	39898463	39902465	0.00062	0.000132	16-1-6-4-5-10-3-12-2-8-7-9-9-11-9-19-11-11-11-11-11-11-11-11-11-11
PGSC0003DMG400018572	+	CC-NB-LRR	potentially full	3	chr11	39910712	39916048	0.000624	0.000148	16-1-6-4-5-10-3-12-2-8-7-9-9-11-9-19-11-11-11-11-11-11-11-11-11-11-11-11-11-11-11-11
PGSC0003DMG400018573	+	NBARC	partial	1	chr11	39916590	39917132	0.00062	0.000148	5-10-3-12-2-8
PGSC0003DMG401018576	+	NB-LRR	Full	1	chr11	39928042	39934426	0.000672	0.000152	16-1-6-4-5-10-3-12-2-8-7-9-9-11-9-19-11-11-11-11-11-11-11-11-11-11-11-11-11
PGSC0003DMG402018576	+	NB-LRR	Full	2	chr11	39932589	39940026	0.00068	0.000156	16-17-1-6-4-5-2-8-7-9-9-11-9-19-11-11-11-11-11-11-11-11-11-11-11-11-11-11-11-11
PGSC0003DMG400018693	+	CC-NB-LRR	Full	2	chr11	39957388	39958906	0.000724	0.000148	16-1-6-4-5-10-3-12-2-8-7-9-9-11-9
PGSC0003DMG401018696	+	NB-LRR	potentially full	3	chr11	40031685	40033778	0.000724	0.000144	16-1-6-4-5-10-3-12-2-8-7-9-9-11-9-19-11-11-11-11-11-11-9-11-11
PGSC0003DMG400002982	-	NB-LRR	Full	1	chr11	40605682	40612826	0.000716	7.2e-05	1-6-4-5-10-3-12-2-8-7-9-9-11-9-9-11-9-19-11-11-11-11-11-11-11-11-11-11-11-11-11
PGSC0003DMG400003020	-	NB-LRR	potentially full	3	chr11	40652926	40654672	0.000728	4.8e-05	1-6-4-5-10-3-12-2-8-7-9-9-11-9-19-11
PGSC0003DMG400002980	-	CC-NB-LRR	Full	2	chr11	40693330	40697188	0.000704	6e-05	16-1-6-4-5-10-3-12-2-8-7-9-9-11-9-19-11-11-11-11-11-11-11-11-11-11-19-11-11-11-11
PGSC0003DMG402027402	-	NB-LRR	Full	2	chr11	40781175	40785299	0.000648	9.2e-05	16-1-6-4-5-10-3-12-2-8-7-9-9-11-9-19-11-11-11-11-11-11-11-11-11-11-11-11-11-11
PGSC0003DMG400027409	+	NB-LRR	partial	2	chr11	41144176	41147610	0.000556	8.4e-05	4-5-10-3-12-2-8-7-9-9-11-19-11-11-11-11-11-7-11-11-11-11-11-11-11-11-11
PGSC0003DMG400027407	+	NB-LRR	Full	2	chr11	41152589	41156525	0.000544	8e-05	16-1-6-4-5-10-3-12-2-8-7-9-9-11-9-19-11-11-11-11-11-11-11-11-11-11-11-11-11-11-11-11
PGSC0003DMG400027377	-	NB-LRR	Full	4	chr11	41184788	41188508	0.000608	7.2e-05	16-1-6-4-5-10-3-12-2-8-7-9-9-11-9-19-11-11-11-11-19-11-11-11-11-11-11
PGSC0003DMG402027371	-	CC-NB-LRR	potentially full	4	chr11	41294078	41295579	-	-	16-1-6-4-5-10-3-12-2-8-7-11
PGSC0003DMG400030239	-	CC-NB-LRR	Full	1	chr11	41327671	41333677	-	-	16-1-6-4-5-10-3-12-2-8-7-9-9-11-9-19-11-11-11-11-11-11-11-11-11
PGSC0003DMG400030238	-	CC-NB-LRR	potentially full	4	chr11	41338209	41340523	-	-	16-1-6-4-5-10-3-12-2-8-7-9-9-11-9-19-11-11-11-11-11-11-11-11-11-11
PGSC0003DMG402030236	-	CC-NB-LRR	Full	2	chr11	41355973	41358765	-	-	16-1-6-4-5-10-12-2-8-7-9-9-11-9-19-11-11-11-11-11-11-11-11-11-11-11-11-11-11-11-11
PGSC0003DMG401030236	-	CC-NB-LRR	Full	2	chr11	41360927	41368800	-	-	16-1-6-4-5-10-3-12-2-8-7-9-9-11-9-19-11-11-11-11-11-11-11-11-11-11-11-11-11
PGSC0003DMG402030235	-	CC-NB-LRR	Full	2	chr11	41397313	41401666	-	-	16-1-6-4-5-10-3-12-2-8-7-9-9-11-9-19-11-11-11-11-11-11-11-11-11-11-11-11-11-11
PGSC0003DMG400007867	-	NB-LRR	Full	1	chr12	1684447	1687321	0.000792	0.000112	19-16-17-1-6-4-5-10-3-12-2-8-7-9-9-11-9-11
PGSC0003DMG400007869	-	NB-LRR	Full	1	chr12	1723956	1725569	0.000772	0.000108	19-16-17-10-3-12-2-8-7-9-12
PGSC0003DMG400007870	-	NB-LRR	Full	1	chr12	1727363	1731186	0.000756	0.000108	19-16-1-6-4-5-10-3-12-2-8-7-9-9-11
PGSC0003DMG402007871	-	NB-LRR	Full	1	chr12	1744463	1747956	0.000728	0.000112	19-16-17-1-6-4-5-10-3-12-2-8-7-9-9-12-11-9-11
PGSC0003DMG400007872	-	NB-LRR	Full	1	chr12	1749066	1758197	0.000728	0.000116	19-16-1-6-4-5-10-3-12-2-8-7-9-9-11
PGSC0003DMG401007871	-	NB-LRR	potentially full	3	chr12	1758879	1764111	0.000736	0.000116	16-17-1-6-4-10-3-12-2-8-7-9-9-12-11-11
PGSC0003DMG402002917	-	NB-LRR	potentially full	4	chr12	2966547	2967679	0.000744	0.00012	16-1-6-4-5-3-12-2-8-7-3-9-11-10
PGSC0003DMG400002920	-	NB-LRR	Full	1	chr12	3002413	3006190	0.000756	0.00012	16-1-6-4-5-10-3-12-2-8-7-9-9-11-11
PGSC0003DMG400024273	-	NB-LRR	potentially full	3	chr12	6797444	6800447	0.00101	5.2e-05	19-16-1-6-4-5-10-3-12-2-8-7-9-9-12-11-11
PGSC0003DMG400004296	-	NB-LRR	Full	1	chr12	6226094	6229944	0.000816	0.000128	19-16-2-1-6-4-5-10-3-12-2-8-7-9-11-9-11
PGSC0003DMG400004303	-	NB-ARC	partial	2	chr12	6222811	6223893	0.00082	0.000132	17-16-17-1-6-4-5-12-2
PGSC0003DMG400004295	-	NB-LRR	Full	2	chr12	6216262	6219051	0.000816	0.000128	1-6-4-5-10-3-12-2-8-7-9-9-11
PGSC0003DMG400013889	-	NB-LRR	Full	2	chr12	6205449	6214844	0.000804	0.000132	16-1-6-4-5-10-3-12-2-8-7
PGSC0003DMG400013904	-	NB-LRR	potentially full	6	chr12	6201942	6204758	0.000828	0.000132	1-6-4-5-10-3-12-2-8-7-9-12-12-11
PGSC0003DMG400013891	-	NB-LRR	Full	1	chr12	6153574	6156763	0.00072	0.00012	16-1-6-4-5-10-3-12-2-8-7-9-9-11-11-12-11
PGSC0003DMG400013736	+	NB-LRR	Full	1	chr12	5611621	5616903	-	-	1-6-4-5-10-3-12-2-8-7-11-9-11-9-9-2-11-11-11-11-11-11
PGSC0003DMG400034825	-	NB-LRR	potentially full	5	chr12	7777895	7778407	-	-	16-1-6-4-5-8-19-11
PGSC0003DMG400027867	+	CC-NB-LRR	potentially full	4	chr12	7974929	7977650	-	-	17-16-1-6-5-10-3-12-2-8-7-9-11
PGSC0003DMG400018903	-	CC-NB-LRR	partial	2	chr12	9564190	9572018	0.000852	5.6e-05	1-6-4-5-10-3-12-2-7-9-2-9
PGSC0003DMG401002242	+	CC-NB-LRR	potentially full	3	chr12	10419159	10420090	-	-	16-1-6-4-5-10-3-12-2-8-7-11-11-11
PGSC0003DMG402002242	+	CC-NB-LRR	potentially full	3	chr12	10420312	10421892	-	-	16-1-6-4-5-10-3-12-2-8-7-11-11-11
PGSC0003DMG401007575	-	NB-LRR	potentially full	4	chr12	56853436	56861549	-	-	1-6-4-5-10-3-12-2-7-9-11-11-11-11-11-11-11-12-11-11-11-11-11-11-11-11-11-4
PGSC0003DMG400029415	-	TIR-NB-LRR	potentially full	3	chr12	64026171	64030997	0.000652	0.000112	18-15-13-12-16-1-5-4-5-10-3-16-7-11-11-11-11-11-11-11-11-11-9-11-11
PGSC0003DMG400029405	-	NB-LRR	Full	1	chr12	63842348	63845789	0.000872	0.000136	7-1-6-4-10-3-12-2-8-9-9-9-19-12-11-11
PGSC0003DMG400029314	+	CC-NB-LRR	Full	1	chr12	63827629	63831296	0.000852	0.000132	17-7-7-1-6-4-10-3-12-2-8-9-9-9-19-12-11-11
PGSC0003DMG400029313	+	CC-NB-LRR	potentially full	3	chr12	63807068	63810475	0.000824	0.000128	17-7-7-1-6-4-10-3-12-2-8-9-9-9-19-12-11-11
PGSC0003DMG402029345	-	TIR-only	partial	1	chr12	62782377	62784638	0.000728	9.2e-05	18-15-13
PGSC0003DMG401029345a	-	TIR-only	partial	1	chr12	62766230	62773018	-	-	18-15-13
PGSC0003DMG401029345b	-	TIR-only	partial	1	chr12	62766230	62773018	-	-	18-15-13
PGSC0003DMG400029344	-	CC-NB-LRR	Full	2	chr12	62753246	62757955	-	-	17-16-12-1-6-4-5-10-3-12-2-8-7-9-11-11
PGSC0003DMG400045101	+	TIR-only	partial	1	chr12	62673070	62673372	-	-	18-15
PGSC0003DMG402004578	-	NB-LRR	Full	2	chr12	66706528	66709967	0.000624	0.000124	17-16-1-6-4-5-10-3-12-2-8-7-9-11-9-11
PGSC0003DMG400004579	-	NB-LRR	potentially full	4	chr12	66685598	66687827	0.000636	0.000124	17-11-11-16-1-6-4-5-10-3-2-8-7-9-11-11-19-9-11
PGSC0003DMG400007469	-	CC-NB-LRR	potentially full	4	-	-	-	-	-	17-16-1-6-4-5-10-3-12-2-8-11-11-11
PGSC0003DMG401007461	+	CC-NB-LRR	Full	2	-	-	-	-	-	17-16-1-6-4-5-10-3-12-2-8-9-11-9
PGSC0003DMG400007462	+	CC-NB-LRR	Full	2	-	-	-	-	-	17-16-1-6-4-5-10-3-12-2-8-7-9-11-11
PGSC0003DMG400007471	-	NB-LRR	partial	1	-	-	-	-	-	1-6-4-5-10-3-12-2-8-7-9-11
PGSC0003DMG402017089	-	NB-LRR	potentially full	4	-	-	-	-	-	16-1-6-4-5-10-12-2-8-7-12-9-11-4-11
PGSC0003DMG400017085	+	CC-NB-LRR	potentially full	3	-	-	-	-	-	17-16-1-6-4-5-10-3-12-2-8-7-9-11
PGSC0003DMG400017086	+	CC-NB-LRR	potentially full	4	-	-	-	-	-	17-16-1-6-4-5-10-3-12-2-8-7-9-11
PGSC0003DMG401026842	-	NB-LRR	partial	3	-	-	-	-	-	17-16-17-1-6-4-5
PGSC0003DMG403026842	-	NB-LRR	potentially full	3	-	-	-	-	-	17-16-8-1-6-4-5-10-3-12-2-8-7-9-14-11
PGSC0003DMG401007609	-	CC-NB-LRR	potentially full	4	-	-	-	-	-	17-16-1-6-5-10-3-12-2-8-7-12-11-11-9-19-11-11-11-11-11-11
PGSC0003DMG400007608	-	CC-NB-LRR	potentially full	4	-	-	-	-	-	17-16-1-6-5-10-3-12-2-8-7-12-11-11-9-19-11-11-11-11-11-11
PGSC0003DMG400019803	-	NB-LRR	Full	2	-	-	-	-	-	1-6-4-5-10-3-12-2-8-7-9-11-11-11-19
PGSC0003DMG400019804	-	CC-NB-LRR	Full	4	-	-	-	-	-	17-16-1-6-4-5-3-12-2-8-7-9-9-11-19-11-11-11-11-11-11-11
PGSC0003DMG400019799	+	NB-LRR	potentially full	4	-	-	-	-	-	17-1-6-4-5-10-3-12-2-8-7-12-11-11-9-19-11-11-11-11-11-11
PGSC0003DMG400022004	-	NB-LRR	Full	2	-	-	-	-	-	1-6-4-5-10-3-12-2-9-11-11-19-11-11-11
PGSC0003DMG400020913a	-	TIR-only	partial	1	-	-	-	-	-	18-15-13
PGSC0003DMG400020913b	-	TIR-only	partial	1	-	-	-	-	-	18-15-13
PGSC0003DMG400019915	+	NB-LRR	partial	1	-	-	-	-	-	12-2-8-7-9-9-9
PGSC0003DMG400019913	+	NB-LRR	Full	1	-	-	-	-	-	17-16-1-6-4-5-10-3-12-2-8-7-9-9-2-11-11
PGSC0003DMG400026573	+	NBARC	partial	1	-	-	-	0.000784	6.4e-05	16-17-1-6-4-5-10-3-12-2-8
PGSC0003DMG400031405	+	CC-NB-LRR	Full	2	-	-	-	-	-	17-16-1-6-4-5-10-3-12-2-8-7-7-9-9-11
PGSC0003DMG401004423	+	NB-LRR	Full	1	-	-	-	-	-	17-16-4-1-6-4-5-10-3-12-2-8-7-9-9-11-9-19-11-11-11-11-11-11-11-11-11-4-9-11-11-11-11
PGSC0003DMG402004425	-	NB-LRR	potentially full	5	-	-	-	-	-	17-1-6-4-5-10-3-12-2-8-7-9-9-11-19-11-11-11-11-11-9-11-11
PGSC0003DMG400021948	-	CC-NB-LRR	Full	2	-	-	-	-	-	14-1-6-4-5-10-3-12-2-7-9-11-11-12-11-11-11-11
PGSC0003DMG401010943	+	NB-LRR	Full	2	-	-	-	-	-	17-16-1-6-4-5-10-3-12-2-8-7-9-9-11-19-11-11-11-11-11-11-11-11-9-11-11-11-11
PGSC0003DMG400010944	+	NB-LRR	potentially full	3	-	-	-	-	-	17-16-1-6-4-5-10-3-12-2-8-7-9-9-11-11-11-11-11-11-11-11-9-11-11-11-11-9
PGSC0003DMG400028001	+	NB-LRR	Full	1	-	-	-	-	-	17-16-1-6-4-5-10-3-12-2-8-7-9-9-19-11-11-11-11-11-11-11-11-11-9-11-11-11-11-9
PGSC0003DMG400031477	+	TIR-only	partial	1	-	-	-	-	-	18-15-13
PGSC0003DMG400007605	+	NB-LRR	Full	1	-	-	-	-	-	16-1-6-4-5-11
PGSC0003DMG400007606	+	NB-LRR	partial	1	-	-	-	-	-	12-2-8-7-11-9-11-11
PGSC0003DMG400033334	-	TIR-NB-LRR	potentially full	3	-	-	-	0.0008	4.4e-05	18-15-13-1-4-5-10-3-12-7-11-11-11-11-11-11-11-9-11
PGSC0003DMG400002457	+	NB-LRR	potentially full	2	-	-	-	-	-	16-4-17-1-6-4-5-10-3-12-2-8-7-9
PGSC0003DMG400002478	-	NB-LRR	partial	1	-	-	-	-	-	2-8-7-9-9-11-11-19-11-11-11-11-11-11
PGSC0003DMG400003445	-	TIR-NB-LRR	potentially full	4	-	-	-	-	-	18-15-13-1-4-5-10-3-12-7-11-9-11-11-11-11-11-11-11-11-11-9-11-11-9-11-9-11-11
PGSC0003DMG400004521	+	TIR-only	partial	1	-	-	-	-	-	18-15-13
PGSC0003DMG400004561	+	NB-LRR	potentially full	3	-	-	-	-	-	9-9-7-17-17-16-4-1-6-4-3-12-2-8-7-9-11-2
PGSC0003DMG400005600	+	NB-LRR	partial	2	-	-	-	-	-	8-7-9-11-11-11-19-11-11-11-11-11
PGSC0003DMG400009631	+	TIR-only	partial	1	-	-	-	-	-	18-15-13
PGSC0003DMG400009633	+	TIR-NB-LRR	potentially full	4	-	-	-	-	-	18-15-13-18-4-5-10-3-12-8-7-11-11-11-11-11-9-9-11-9-11-8-11-9-11-9-11
PGSC0003DMG400009635	+	TIR-NBARC	partial	3	-	-	-	-	-	13-1-4-5-10-3
PGSC0003DMG400010886	-	CC-NB-LRR	Full	2	-	-	-	-	-	9-1-6-4-5-10-3-12-2-7-9-11-11
PGSC0003DMG400010946	-	CC-NB-LRR	Full	1	-	-	-	-	-	17-16-1-6-4-12-2-8-7-11-20-9-11-4-11
PGSC0003DMG400010953	-	NB-LRR	potentially full	3	-	-	-	-	-	1-6-4-5-10-3-12-2-7-11-11-11-11-11-11-11-11-11-11-19
PGSC0003DMG400011920	+	NB-LRR	potentially full	3	-	-	-	-	-	17-1-6-4-5-10-3-12-2-8-7-9-11-11-11
PGSC0003DMG400011924	+	CC-NB-LRR	Full	2	-	-	-	-	-	17-16-17-1-6-4-5-10-3-12-2-8-7-9-11-9-12-11-11-11
PGSC0003DMG400011926	+	NB-LRR	Full	2	-	-	-	-	-	17-16-17-1-6-4-5-10-3-12-2-8-7-9-20-12-11-11-11
PGSC0003DMG400018046	-	NB-LRR	potentially full	3	-	-	-	-	-	1-6-4-5-10-3-10-3-12-2-8-7-11-11-11
PGSC0003DMG400018047	-	NB-LRR	potentially full	3	-	-	-	-	-	1-6-4-5-10-3-10-3-12-2-8-7-11-11-11
PGSC0003DMG400018050	-	NB-LRR	potentially full	3	-	-	-	-	-	17-1-6-4-3-12-2-8-7-12-11-11-9-19-11-11-11-11
PGSC0003DMG400019083	-	NB-LRR	potentially full	3	-	-	-	-	-	1-6-4-5-10-3-12-2-8-7-11-9-11-9-11-11-11-11-11
PGSC0003DMG400019928	+	TIR-NB-LRR	potentially full	6	-	-	-	-	-	18-15-13-1-4-5-10-3-12-8-7-11-11-11-11-9-11-9-11-11-9-11
PGSC0003DMG400021887	+	TIR-NB-LRR	potentially full	3	-	-	-	-	-	18-15-13-1-4-5-10-3-12-7-9-11-11-11-11-11-11-9-11-9-11
PGSC0003DMG400023273	+	NB-LRR	partial	3	-	-	-	-	-	17-16-17-1-6-4-5-10-3-12-2-8
PGSC0003DMG400023288	-	NB-LRR	Full	2	-	-	-	-	-	17-16-17-1-6-4-5-10-3-12-2-8-7-11-11-9-9-9-11
PGSC0003DMG400024429	-	CC-NB-LRR	Full	1	-	-	-	-	-	16-1-6-4-5-10-3-12-2-8-7-11-11-11-11
PGSC0003DMG400024430	-	NB-LRR	partial	1	-	-	-	-	-	16-1-6-4-5-10-3-11-9-11-11
PGSC0003DMG400027932	+	NBARC	partial	1	-	-	-	-	-	4-5-10-3-12-8-7
PGSC0003DMG400028081	-	CC-NB-LRR	potentially full	3	-	-	-	-	-	9-1-6-4-5-10-3-12-2-7-11-11-11-11-11
PGSC0003DMG400030267	+	TIR-NB-LRR	potentially full	6	-	-	-	-	-	18-15-13-1-4-5-10-3-12-7-9-11-11-11-11-11-9-11-9-11
PGSC0003DMG400033159	-	TIR-NBARC	partial	3	-	-	-	-	-	18-15-13-1-4-5-10-3-12
PGSC0003DMG400033160	-	TIR-NBARC	partial	4	-	-	-	-	-	18-15-13-16-1-4-10-3-12-8-7
PGSC0003DMG400033161	-	TIR-NBARC	partial	3	-	-	-	-	-	18-15-13-1-4-5-10-3-12
PGSC0003DMG401003025	+	CC-NB-LRR	Full	2	-	-	-	0.000844	4.8e-05	1-6-4-5-10-3-12-2-7-11-9-11-11-11-11-11-11-11
PGSC0003DMG401009818	+	NB-LRR	Full	2	-	-	-	-	-	16-1-6-4-5-10-3-12-2-8-7-9-9-11
PGSC0003DMG401009819	+	NB-LRR	potentially full	3	-	-	-	-	-	13-16-1-6-4-5-10-3-12-2-8-7-9-11-17
PGSC0003DMG401021043	+	NB-LRR	potentially full	4	-	-	-	-	-	17-16-1-6-4-5-10-3-12-2-8-7-9-11-11-11-19-11-11-11-11-11-11-11
PGSC0003DMG402009818	+	NB-LRR	Full	2	-	-	-	-	-	17-16-1-6-4-5-10-3-12-2-8-7-9-11-11
PGSC0003DMG402021043	+	NB-LRR	potentially full	4	-	-	-	-	-	17-16-1-6-4-5-10-3-12-2-8-7-9-11-11-11-19-11-11-11-11-11-11-11
