# Supplementary material for: Identification and localisation of the NB-LRR gene family within the potato genome
Source: BMC Genomics. 2012 Feb 15;13:75. doi: 10.1186/1471-2164-13-75 (PMC3297505; doi:10.1186/1471-2164-13-75)
Supplement: Additional file 5 — Comparison of functionally characterised Solanaceae R genes to DM NB-LRR cds. E-values, pairwise identity and coverage were established using BLASTP. The chromosome and cluster positions are shown alongside the phylogenetic group information. [file 1471-2164-13-75-S5.XLSX]

## Sheet: BLASTP result
Query	Organism	DM NB-LRR hit	E Value	% Pairwise Identity	Query coverage	Phylogenetic group	Chromosome	Cluster
NRC1	N. tabacum	PGSC0003DMG401026043	0	0.93	0.9932	-	1	C3
Rx	S. tuberosum	PGSC0003DMG402007871	0	0.894	0.9605	CNL-2	12	C56
Gpa2	S. tuberosum	PGSC0003DMG400007867	0	0.877	0.9901	CNL-2	12	C56
PSH-RGH6	S. tuberosum	PGSC0003DMG402007871	0	0.87	0.9931	CNL-2	12	C56
Rpi-vnt1	S. venturii	PGSC0003DMG401020585	0	0.865	0.9436	CNL-4	9	C42
Rpi-blb2	S. bulbocastanum	PGSC0003DMG400021986	0	0.85	1	CNL-1	6	C28
Rpi-bt1	S. bulbocastanum	PGSC0003DMG402021043	0	0.844	1	CNL-6	unmapped	-
Rpi-blb3	S. bulbocastanum	PGSC0003DMG400011920	0	0.832	0.9965	CNL-5	unmapped	-
R2	S. demissum	PGSC0003DMG400032572	0	0.816	0.9988	CNL-5	4	C12
R1	S. demissum	PGSC0003DMG400003380	0	0.807	0.9768	-	5	C24
TVR-A/B	S. lycopersicum	PGSC0003DMG400011898	0	0.798	1	-	9	C43
Gro1-4	S. tuberosum	PGSC0003DMG400017317	0	0.792	1	TNL	7	singleton
Mi1.2	S. lycopersicum	PGSC0003DMG400021986	0	0.79	1	CNL-1	6	C28
Rpi-blb1/RB	S. bulbocastanum	PGSC0003DMG400030855	0	0.788	0.9979	CNL-6	8	C40
R3a	S. demissum	PGSC0003DMG401018576	0	0.787	1	CNL-8	11	C53
Tm-2	S. tuberosum	PGSC0003DMG400020584	0	0.776	1	CNL-4	9	C42
NL25	S. lycopersicum	PGSC0003DMG402002428	0	0.764	0.9625	TNL	6	C31
I2	S. lycopersicum	PGSC0003DMG401018576	0	0.754	1	CNL-8	11	C53
Bs4	S. lycopersicum	PGSC0003DMG400018428	0	0.743	0.985	TNL	5	C22
Hero	S. lycopersicum	PGSC0003DMG400029504	0	0.71	1	-	4	C10
RGA2-Ca	C. annuum	PGSC0003DMG400009324	0	0.69	0.9969	CNL-6	8	C41
ry-1	S. tuberosum	PGSC0003DMG400015681	0	0.656	0.929	TNL	11	C49
Bs2	C. annuum	PGSC0003DMG402002917	3.4e-178	0.645	0.55	-	12	C57
NL27	S. lycopersicum	PGSC0003DMG402016979	0	0.633	0.8831	TNL	11	C49
N	N. tabacum	PGSC0003DMG400018428	0	0.546	0.9842	TNL	5	C22
